# Supplementary material for: Diversity in warning coloration: selective paradox or the norm?
Source: Biol Rev Camb Philos Soc. 2018 Aug 27;94(2):388–414. doi: 10.1111/brv.12460 (PMC6446817; doi:10.1111/brv.12460)
Supplement: Supplementary file 2 — Table S1. Examples of warning‐colour variation described in existing literature. [file BRV-94-388-s002.xlsx]

## Sheet: Appendix 1 Table
Table S1. Examples of warning colour variation described in existing literature.			What type of variation is known to occur
Order	Species	Short description of variation	fixed	plastic	polytypic	polymorphic	ontogenetic	sexual	References
INSECTA Lepidoptera (moths and butterflies)	Acraea encedon (common acraea)	Polymorphism	x			x			Owen & Smith (1991); Owen et al. (1994)
	Acraea encedana (Pierre's acraea)	Polymorphism	x			x			Owen & Smith (1991); Owen et al. (1994)
	Arctia plantaginis (wood tiger moth)	Both continuous and discrete variation within and among populations in both larval and adult stages	x	x	x	x	x	x	Hegna, Galarza & Mappes (2015)
	Battus philenor (pipewine/blue swallowtail)	Sex differences in iridescence; continuous variation in males; plastic colour change as response to heat in caterpillars		x				x	Rutowski & Rajyaguru (2013); Nielsen & Papaj (2017)
	Callimorpha dominula (scarlet tiger moth)	Different forewing patterns and colours, hindwings yellow or red	x	x	x	x	x		Marsh & Rothschild (1974)
	Callimorpha quadripunctaria (Jersey tiger moth)	Red, orange and yellow genetically determined hindwing colour morphs	x		x	x			Brakefield & Liebert (1985)
	Danaus chrysippus (plain tiger/African monarch)	Polymorphism, Müllerian mimicry ring with Acraea encedona and A. encedana	x		x	x		?	Owen & Smith (1991); Owen et al. (1994)
	Dysschema marginata & D. terminata	Females and males have different patterns; several male morphs for D. terminata. Sexual dichromatism in other species in the genus too. Dysschema species are thought to be unpalatable (presence of pyrrolizidine alkaloids)				x			Moraes et al. (2017); Conner & Weller (2004)
	Eterusia spp. (Zygaenidae: Chalcosiinae), e.g. Eterusia aedea	Polymorphisms and polytypisms as adults; polymorphisms in larvae too. Sexual dimorphism in some species. Chalcosiinae as a whole have many defended, polymorphic and sexually dimorphic species			x	x		x	Yen, Robinson, & Quicke (2005)
	Grammia incorrupta	Variation in hindwing colour from pink to yellow	?	?				?	Conner (2008); Schmidt (2009)
	Heliconius astraea	Polytypism, slight differences in colouration			x				Brown & Holzinger (1973)
	Heliconius cydno (cydno longwing)	Variety of yellow or white bands on forewings and hindwings, respectively			x				Chamberlain et al. (2009)
	Heliconius doris (Doris longwing)	Different dorsal colouration on hindwing: red, blue, yellow, green				x			Brower & Egan (1997); Brown (1981)
	Heliconius erato (red postman)	Different patterns, lack of yellow bars on hindwing, ray forms, numerous red patches on forewing, white and orange on forewing			x	x		x	Klein & de Araujo (2013); Brown & Benson (1974); Hines et al. (2011)
	Heliconius ethilla (ethilia longwing)	Polytypism, with different yellow spots			x	x			Turner (1968); Brown (1981)
	Heliconius hecale (tiger longwing)	Different arrangement of patterns of yellow, black, white, orange, and red				x			DeVries (1987); Brown (1981)
	Heliconius hecuba (Hecuba longwing)	Polymorphism, with a variety of yellow or white bands or spots on forewings and hindwings				x			Brown (1981)
	Heliconius melpomene (postman butterfly)	Different patterns, lack of yellow bars on hindwing, ray forms, numerous red patches on forewing, white and orange on forewing			x				Turner (1977a); Sheppard et al. (1985); Mallet (1989); Jiggins et al. (1997); Naisbit, Jiggins, & Mallet (2003)
	Heliconius nattereri (Natterer's longwing)	Sexual dimorphism						x	Brown (1970, 1972, 1981)
	Heliconius numata (numata longwing)	Different patterns of black, orange, and yellow				x			Brown & Benson (1974); Joron & Mallet, (1998)
	Heliconius pardalinus	Different patterns of black, yellow, and orange			x	x			Brown (1981)
	Heliconius telesiphe (telesiphe longwing)	Different colour forms among populations			x				Vane-Wright (1975)
	Heliconius timareta	Polymorphism, with no red on hindwings or hindwing rays but no horizontal bar, or complete red-rayed hindwing with horizontal red bar				x			Lamas (2004)
	Heliconius xanthocles	Polytypism, with black and red or just black on the hindwing			x				Brown (1981); Lamas (2004)
	Hyphantria cunea (fall webworm)	Variation in colouration of both fore- and hindwings, mostly along north–south axis of the distribution; variation in larval colouration from yellow to pale grey to almost black	?	?	?	?			Conner (2008)
	Hypolinmas misippus (Danaid eggfly)	Female-limited polymorphism in hindwing colour	x			x		x	Edmunds (1969)
	Ithomiine butterflies	Polymorphism, involved in sympatric mimicry rings, recorded for: Mechanitis mazaeus, M. messenoides, Hypothris anastasia, H. moebiusi, Callithomia alexirrhoe and Ceratinia tutia			?	x			Beccaloni (1997)
	many Zygaeninae species (burnet moths)	Polytypism and polymorphism are ubiquitous in the Zygaeninae; monomorphy is extremely rare, limited to a few species with very narrow distributions. Variation in imaginal phenotype includes differences in spot colour (red, yellow, and more rarely white, orange, and black), ground colour, size of pale rings around spots, spot number and confluence, colour of collare and cingulum, as well as variat…	x		x	x		x	Tremewan (2006); Briolat et al. (2018); comprehensively reviewed in Hofmann & Tremewan (2017)
	many Zygaeninae species	Variation in larval appearance within and among populations, including differences in ground colour, size of black-pigmented spots, presence and colour of a mediodorsal line, and presence of red elements (e.g. Zygaena corsica)	x		x	x			Naumann, Tarmann, & Tremewan (1999); Nahirnic & Tarmann (2016); Tremewan (2015); comprehensively reviewed in Hofmann & Tremewan (2017)
	Zygaena ephialtes	Two pattern types (ephialtoid/peucedanoid), with two colours (red and yellow); morphs often differ among populations but can also co-occur. Possible quasi-Batesian mimicry with Amata phegea	x		x	x			Sbordoni et al. (1979); Tremewan (2006)
	Utetheisa ornatrix (ornate moth)	Variation in extent of melanism	x	x	x	x			Pease (1968)
	many other Lepidoptera larvae	Colour changes between larval stages	x				x		Booth (1990a)
Hymenoptera	Bombus spp. (bumblebees)	Allopatric morphs joining local mimicry rings, sexual dimorphism						x	Plowright & Owen (1980)
	Bombus breviceps		x	?	x	x		?	Hines & Williams (2012)
	Bombus haemorrhoidalis		x	?	x	x		?	Hines & Williams (2012)
	Bombus malanopygus (black-tailed bumblebee)	Red-black abdominal dimorphism	?		?	?			Plowright & Owen (1980)
	Bombus rufocinctus (red-belted bumblebee)	Two metasomal colour dimorphisms	x			x			Owen & Plowright (1988); Plowright & Owen (1980)
	Bombus trifasciatus	Müllerian mimicry with B. haemorrhoidalis and B. breviceps, all polymorphic	x	?	x	x		?	Hines & Williams (2012)
	Chryptocheilus spp. (spider wasps)	Colour variation within and among populations	?	?	x	x		x	Day (1984)
	Dasymutilla bioculata (velvet ant)	Three populations with different colours, forming three mimicry complexes with other species. In addition, velvet ants are sexually dimorphic			x		x	x	Wilson et al. (2012)
	Dasymutilla quadriguttata (velvet ant)	Molecular analyses suggest several named species are in fact a single variable species; this could be the case for other species too			x	?			Pilgrim et al. (2009); Wilson et al. (2012)
	Eulaema spp.	Geographic variation in colouration and mimicry	?		x				Dressler (1979)
	Psorthaspis variegata (spider wasp)	Müllerian mimicry with velvet ants (no information on species-level variation, but P. variegata is variable?)	?		?				Rodriguez et al. (2014)
	Vespa velutina (Asian hornet)	Geographic variation in patterns of melanisation, also mimicry	?	?	?				Perrard et al. (2014)
Coleoptera (beetles)	Alticinae: Disonycha, Kuschelina, Capraita, Haltica, Crepidocera, Systena spp. (flea beetles)	Many species vary in the extent of pale versus dark bands, or have forms uniform or striated in colour. Some have regional varieties and distinct colour forms with overlapping distribution.	?	?	x	?			Horn (1889); Deroe & Pasteels (1982); Gilbert (2011)
	Cantharis livida (soldier beetle)	Orange-black colouration and a melanic morph; putatively aposematic	x			x			Brakefield (1985)
	Ceroglossus spp. (ground beetles)	High intraspecific variation in elytral colouration.	?		x				Muños-Ramírez et al. (2016)
	Chauliognathus spp. (soldier beetles)	Variation in elytra pattern between regions (for three species studied); variation with elevation in one population			x				Machado & Valiati (2006)
	Eniclases niger (net-winged beetle)	Polymorphic in colouration, and can be uniformly black or have a brightly coloured pronotum and scutellum	x?		x				Bocek & Bocak (2016)
	Eniclases variabilis (net-winged beetle)	Highly polymorphic species; resembles in general appearance several distinct, sympatric mimetic types	x?		x				Bocek & Bocak (2016)
	Nicrophorus vespilloides (burying beetle)	Heritable variation in the size of orange patterns on black elytra	x						Lindstedt et al. (2017)
	Oreina spp. (Chrysomelidae leaf beetles)	Green and blue iridescent morphs, both in sympatry and allopatry			x	x			van Noort (2013); Borer et al. (2010)
	Pachyrhynchus spp. (pachyrhynchid beetles)	Diverse colouration in several species, details unknown			?	?			Tseng et al. (2014)
Coleoptera: Coccinellidae (ladybird beetles)	Adalia bipunctata (two-spot ladybird)	~ 40 different morphs identified, including variation in spot number and melanism among morphs. Within-morph variation in spot size and elytral colouration; differences between larval and adult colouration	x	?		x	x		Majerus (1994)
	Adalia decempunctata (ten-spot ladybird)	Melanic and non-melanic morphs; variation in spot number and size; within-morph variation in elytral colouration; differences between larval and adult colouration	x	?		x	x		Majerus (1994)
	Adonia variegata (Adonis' ladybird)	Variation in spot number and size; differences between larval and adult colouration	?			x	x		Majerus (1994)
	Anatis ocellata (eyed ladybird)	Melanic and non-melanic morphs, variation in spot number and size, and elytral colouration; differences between larval and adult colouration	?			x	x		Majerus (1994)
	Anisosticta 19-punctata (water ladybird)	Variation in spot number and size, and in elytral colouration; differences between larval and adult colouration	?			x	x		Majerus (1994)
	Calvia quatuordecimguttata (cream-spot ladybird)	Number of different morphs that vary in dominance; differences between larval and adult colouration	x	?					Lusis (1971)
	Cheilomenes sexmaculata	20 different morphs identified, including variation in spot number and melanism among morphs.	?	?		x	x		Kawakami, Yamazaki, & Ohashi (2013)
	Coccinella 11-punctata (11-spot ladybird)	Variation in spot number and size; differences between larval and adult colouration	?			x	x		Majerus (1994)
	Coccinella 5-punctata (five-spot ladybird)	Variation in spot number and size; differences between larval and adult colouration	?			x	x		Majerus (1994)
	Coccinella hieroglyphica (hieroglyphic ladybird)	Melanic and non-melanic morphs, variation in spot number and size, and elytral colouration; differences between larval and adult colouration	?			x	x		Majerus (1994)
	Coccinella septempunctata (seven-spot ladybird)	Melanic and non-melanic morphs, variation in spot number among morphs. Within-morph variation in spot size and elytral colouration; differences between larval and adult colouration	?	x	x	x	x		Majerus (1994); Okuda, Gomi, & Hodek (1997); Blount et al. (2012)
	Halyzia 16-guttata (orange ladybird)	Variation in spot number and size; differences between larval and adult colouration	?			x	x		Majerus (1994)
	Harmonia 4-punctata (cream streaked ladybird)	Melanic and non-melanic morphs, variation in spot number and size, and elytral colouration; differences between larval and adult colouration	?			x	x		Majerus (1994)
	Harmonia axyridis (harlequin ladybird)	>20 different morphs identified, including variation in spot number and melanism among morphs. Within-morph variation in spot size and elytral colouration. Larval and adult colouration differs and sexes differ in pronotum colouration.	x	x	x	x	x	x	Tan & Li (1934); Tan (1946); Komai, Chino, & Hosino (1948); McCornack, Koch, & Ragsdale (2007); Michie et al. (2010)
	Henosepilachna elaterii (melon ladybird)	Variation in spot size and spot fusion affected by both selection and temperature during development; differences between larval and adult colouration	x	x			x		Zimmerman (1931)
	Hippodamia convergens (convergent ladybird)	Red beetle with two morphs; spotted or spotless; differences between larval and adult colouration	x	?			x		Shull (1944)
	Hippodamia 13-punctata (13-spot ladybird)	Melanic and non-melanic morphs and variation in spot number and size; differences between larval and adult colouration	?			x	x		Majerus (1994)
	Menochilus sexmaculatus	Melanic and non-melanic morphs. Within-morph variation in spot size and elytral colouration; differences between larval and adult colouration	x	x		x	x		Dubey, Omkar, & Mishra (2016)
	Myrrha 18-guttata (18-spot ladybird)	Variation in spot number and size, and elytral colouration; differences between larval and adult colouration	?			x	x		Majerus (1994)
	Propylea quatuordecimpunctata (14-spot ladybird)	Yellow ladybird with variation in size of spots and in degree of spot fusion. Larval and adult colouration differs and sexes differ in pronotum colouration.	x	?			x	x	Rogers et al. (1971); Majerus (1994)
	Psyllobora 22-punctata (22-spot ladybird)	Variation in spot number.	?			x	x		Majerus (1994)
	Subcoccinella 24-punctata (24-spot ladybird)	Melanic and non-melanic morphs, variation in spot number and size, and in elytral colouration; differences between larval and adult colouration	?			x	x		Majerus (1994)
	Tytthaspis 16-punctata (16-spot ladybird)	Melanic and non-melanic morphs, variation in spot number and size; differences between larval and adult colouration	?			x	x		Majerus (1994)
Hemiptera	Bagrada hilaris (painted bug)	Changes from orange to red-black with age, also after moulting					x		Singh & Malik (1993)
	Graphosoma lineatum (striated shieldbug)	Seasonal variation in colouration in adult bugs: pale and red morphs		x	x		x		Tullberg et al. (2008); Johansen et al., (2010); Veselý et al. (2006)
	Lygaeus equestris (black-and-red bug)	Adults possess white spots on wings that are absent in wingless nymphs	x				x		Sillén-Tullberg, Wiklund & Järvi (1982)
	Pachycoris torridus	Polymorphism in adult spot colour and pattern; assumed to be aposematic, but this is unconfirmed	x			x			Souza et al. (2012)
	Philaenus spumarius (common froghopper)	Several morphs coexist at different frequenices within population; morph frequency also varies between sexes				x		x	Thompson (1973); Quartau & Borges (1997)
	Phylloscelis atra	One black and two yellow morphs; putatively aposematic		x		?			Ball (1930); McPherson & Wilson (1995)
	Phymata americana (ambush bug)	Variation in extent of black markings, thought to be dependent on temperature		x					Mason (1976)
	Prosapia ignipectus (red-legged spittlebug)	A black form, parapatric orange-lined form and local polymorphism	x		x	x			Thompson & Carvalho (2016)
	Pyrrhocoridae Dysdercus obscuratus, D. imitator, D. collaris, D. mimus (firebugs)	Putatively aposematic. Several species of Dysdercus have variation in colouration, ranging from yellow to black			x	x			Zrzavý & Nedvěd (1999)
	Pyrrhocoris apterus (red firebug)	Developmental stages vary in colour pattern and signal size					x		Prokopová et al. (2010)
	Tectocoris diophthalmus (hibiscus/cotton harlequin bug)	Variation occurs within and among populations, including latitudinal and seasonal gradients in colour; there is continuous variation in the base colour and iridescent patches, and the species is sexually dimorphic			x	x		x	Fabricant & Herberstein (2015); Fabricant et al. (2013)
	many Hemiptera nymphs, e.g. Largus californicus	Nymphs change from red to black; adults are black with orange borders					x		Booth (1990b)
Orthoptera	Acridium arenosum (grouse locust)	24 distinct colour patterns for the pronotum and femora of the posterior legs, thought to be controlled by 13 genes	x	x					Nabours (1929); Darlington & Mather (1949)
	Apotettix eurycephalus (grouse locust)	Multiple distinct morphs, thought to be controlled by a 'supergene' cluster of genes	x			x			Nabours (1929); Darlington & Mather (1949)
	Dactylotum bicolor (rainbow grasshopper)	Variation in colouration, within and among subspecies	?		?	?			McGovern, Mitchel, & Knisley (1984); Roberts (1947)
	Paratettix texanus	As above, with 25 colour pattern genes thought to be involved	x			x			Nabours (1929); Darlington & Mather (1949)
	Schistocerca emarginata (spotted bird grasshopper)	Cryptic green changes to black-and-yellow in high-density populations; locusts are considered unpalatable		x		x			Sword (1999)
MYRIAPODA Polydesmida (Millipedes)	Apheloria spp. (flat-backed millipedes)	Clade A with species status has six colour morphs, involved in a Müllerian mimicry ring. Clade B with a species status also shows colour polymorphism.	x		x	x			Marek & Bond (2009)
	Brachoria cedra	Two colour morphs, involved in Müllerian mimicry	x		x	x			Marek & Bond (2009)
	Brachoria dentata	Five colour morphs, involved in Müllerian mimicry	x		x	x			Marek & Bond (2009)
	Brachoria insolida	Two colour morphs, involved in Müllerian mimicry at some sites	x		x	x			Marek & Bond (2009)
	Brachoria mendota	Several colour morphs, involved in Müllerian mimicry at some sites	x		x				Marek & Bond (2009)
AMPHIBIA Caudata (newts & salamanders)	Ambystoma maculatum (spotted salamander)	Variation in amount of orange and yellow spots on brown, grey or black background			?	?	?		Gibbons (1991)
	Cynops pyrrhogaster (Japanese fire-bellied newt)	Differences in extent of red ventral colouration within and among populations; island populations redder than mainland counterparts, and males redder than females	x		x	x	?	x	Mochida (2009); Mochida (2011)
	Plethodon cinereus (redback salamander)	Two colour morphs, with behavioural differences				x			Venesky & Anthony (2007)
	Plethodon jordani (red-cheeked salamander)	Geographic variation in colour			x				Hensel & Brodie (1976); Thompson, (1984); Weisrock, Kozak, & Larson (2005)
	Notopthalmus viridescens (eastern newt)	Orange juvenile stage with variable amount of spots and an aquatic adult form			x		x	x	Kraemer, Serb & Adams (2015)
Anura (frogs)	Allobates femoralis	Geographic variation in colour			x				Amezquita et al. (2017)
	Andinobates spp.	Geographic variation in colour and pattern; putatively aposematic			x				Brown et al. (2011)
	Atelopus spp.	As a genus, Atelopus has a large amount of variability, especially polyphenism within species and populations. Some species appear to have polytypisms, although this may be a result of unclear taxonomy.		x	?	?		x	Savage (2002); LaMarca et al. (2005)
	Dendrobates spp.	Geographic variation in colour and pattern in many species			x				Grant et al. (2006); Kahn et al. (2016)
	Dendrobates auratus (green-and-black poison frog)	Geographic variation in colour and pattern			x				Dunn (1941); Grant et al. (2006)
	Dendrobates tinctorius (dyeing poison frog)	Geographic variation in colour and pattern, sexual dimorphism, continuous intra-population variation			x	x		x	Grant et al. (2006); Noonan & Comeault (2009); Rojas & Endler (2013)
	Eleutherodactylus limbatus (yellow-striped pygmy eleuth)	Geographic variation in colour and pattern in several species			x				Rodríguez et al. (2012)
	Incilius (Bufo) periglenes (golden toad)	Sexual dimorphism, with males bright orange and females olive/black. Putatively aposematic, but also extinct.						x	Savage (1966)
	Mantella spp.	Geographic variation, potential hybridization, putative Müllerian mimicry among species. Species are not entirely clear.			x			x	Chiari et al. (2004); Rabemananjara et al. (2007)
	Melanophryniscus rubriventris	Geographic variation in colour and pattern, substantial within-population (continuous) variation. Variation in melanin levels appears to be important within populations.			x				Bonansea & Vaira (2012); Sanabria et al. (2014)
	Oophaga spp.	Geographic variation in colour and pattern in many species			x	x			McGugan et al. (2016)
	Oophaga granulifera (granular poison frog)	Geographic variation in colour and pattern			x				Willink et al. (2013)
	Oophaga histrionica (harlequin poison frog)	Geographic variation in colour and pattern			x				Amézquita et al. (2013)
	Oophaga pumilio (strawberry poison frog)	Geographic variation in colour and pattern, one polymorphic population			x	x		x	Summers & Amos (1997); Siddiqi et al. (2004)
	Oophaga sylvatica	Geographic variation in colour and pattern			x				McGugan et al. (2016)
	Phrynomantis bifasciata (Somali rubber frog)	Variable red patterns on a dark background			?			?	Cott (1940)
	Pseudophryne spp.	Putatively mimetic, with black-and-white individually variable marble patterns on ventral side; some variation in dorsal colouration							Williams et al. (2000)
	Ranitomeya spp.	Many members exhibit polytypism; species are almost certainly aposematic, although few have been characterised			x				Summers & Amos (1997); Brown et al. (2011)
	Ranitomeya imitator (mimic poison frog)	Polymorphism, Müllerian mimicry; certain transition zones highly phenotypically variable			x				Twomey, Vestergaard, & Summers (2014); Twomey et al. (2016); Stuckert, Venegas, & Summers (2014b); Stuckert et al. (2014a); Stuckert, Venegas, & Summers (2018)
	Ranitomeya variabilis (splash-back poison frog)	Geographic variation in colour and pattern			x				Brown et al. (2011)
REPTILIA Squamata	Crotalinae Asian pitvipers	Putative Müllerian mimicry rings across species, sex-limited		?	x			x	Sanders, Malhotra & Thorpe (2006)
	Heloderma suspectum (Gila monster)	Colour changes with age and variation among populations		x	x				Beck (2005)
AVES (Birds)	Pitohui kirhocephalus (variable pitohui)	Variation in plumage between populations, although they are referred to as subspecies	?		x	?			Dumbacher et al. (2008); Dumbacher & Fleischer (2001)
MAMMALIA Carnivora	Conepatus spp. (hog-nosed skunks)	Continuous variation in stripe length and thickness			?				Van Gelder (1968)
	Mephitis mephitis (striped skunk)	Continuous variation in stripe length and thickness			?				Verts (1967)
FISH	Meiacanthus nigrolineatus (red sea blenny)	Colour and pattern change between juveniles and adults; juveniles may be involved in 'school-oriented' mimicry with cardinalfishes					x		Dafni & Diamant (1984)
CEPHALOPODA	Sepiida and Octopoda	Rapid behavioural change in colouration in response to predation		x					Hanlon & Messenger (1998)
GASTROPODA (nudibranchs)	Goniobranchus splendidus	Red spots on a white background vary in colour and pattern, yellow outer rim less variable.	?	?	x	?			Winters et al. (2017)
	Noumea haliclona	Pink or orange background colour, variation in shape and number of dark-pink spots	?	?	x				Rudman (1983, 1986)
	Various nudibranchs, e.g. Pteraeolidia ianthina	Young individuals often appear paler, and diet can also affect pigmentation		x			x		Cortesi & Cheney (2010)
PLATYHELMINTHES Polycladida (flatworms)	Marine turbellarian flatworms	Multiple forms of colour variation, often changes with diet		x					Newman & Cannon (2003)
FUNGI	Many species	Although no clear correlation between bright colours and toxicity has been found, some toxic species display variable bright colours							Sherratt, Wilkinson, & Bain (2005)
PLANTS	Pseudopanax crassifolius (lancewood)	Spots of brightly coloured tissues on leaves: brightness varies during growth, and spots disappear when the plant is no longer vulnerable to herbivory					x		Kavanagh, Shaw, & Burns (2016)
	Pseudowintera colorata	Variable width of red leaf margins among individuals; mechanical damage also induces the development of red leaf margins				?	x		Cooney et al. (2012)
	Rosa multiflora (multiflora rose)	Variable prickle colour, both within and among indviduals		?		?	?		Rubino & McCarthy (2004)
	Trifolium repens (white clover)	More or less marked strains, and age-related markings	x	?		?	x		Cahn & Harper (1976)
	Many species	Delayed greening	?	?			x		Lev-Yadun (2009)
